# Supplementary material for: A magnetically actuated microcatheter with soft rotatable tip for enhanced endovascular access and treatment efficiency
Source: Sci Adv. 2025 Jun 20;11(25):eadv1682. doi: 10.1126/sciadv.adv1682 (PMC13108821; doi:10.1126/sciadv.adv1682)
Supplement: Supplementary file 2 — Movies S1 to S12 [file sciadv.adv1682_movies_s1_to_s12.zip]

Archive with 12 entries (12 files):
- adv1682_movie_s1.mp4
- adv1682_movie_s2.mp4
- adv1682_movie_s9.mp4
- adv1682_movie_s6.mp4
- adv1682_movie_s10.mp4
- adv1682_movie_s3.mp4
- adv1682_movie_s7.mp4
- adv1682_movie_s8.mp4
- adv1682_movie_s12.mp4
- adv1682_movie_s4.mp4
- adv1682_movie_s11.mp4
- adv1682_movie_s5.mp4
